# Supplementary material for: Construction and Verification of a Predictive Model for Risk Factors in Children With Severe Adenoviral Pneumonia
Source: Front Pediatr. 2022 Jun 27;10:874822. doi: 10.3389/fped.2022.874822 (PMC9271770; doi:10.3389/fped.2022.874822)
Supplement: Supplementary file 1 [file Data_Sheet_1.CSV]

	Variable	Units	OddsRatio	Lower	Upper	Pvalue
1	Gender		0.0883534136549317	0.0289457396602453	0.269688244146023	2.02915818788639e-05
2	Age_month		0.96989134420182	0.950191660423635	0.989999448256802	0.00350079218172887
3	Weight		0.87748024199216	0.798220412491735	0.964610229251175	0.00681146366552978
4	Fever_course		0.970158995925397	0.895610784037406	1.05091239872304	0.457694821887548
5	Fever_T		1.7810250932637	1.20916722865078	2.6233347279635	0.00348645248533276
6	LY_NEU_ratio		0.607216118661944	0.34653502974077	1.06399464157692	0.0812968660286644
7	CRP		0.981726334353271	0.958409917266053	1.00560999860268	0.132631248727627
8	LDH		1.00421572751637	1.0023281933922	1.00610681615002	1.17278403766584e-05
9	ALT		1.00328744324044	0.998026863856616	1.00857575103164	0.221098131860314
10	AST		1.03243223208625	1.01637697783961	1.04874110403039	6.56947973770306e-05
11	ADV_DNA		1.26513801032382	1.00743185265805	1.58876670510576	0.0430034174158164
