# Supplementary material for: Construction and Verification of a Predictive Model for Risk Factors in Children With Severe Adenoviral Pneumonia
Source: Front Pediatr. 2022 Jun 27;10:874822. doi: 10.3389/fped.2022.874822 (PMC9271770; doi:10.3389/fped.2022.874822)
Supplement: Supplementary file 2 [file Data_Sheet_2.CSV]

	Variable	Units	OddsRatio	Lower	Upper	Pvalue
1	Consolidtion_scores		1.76214692053774	1.41485403197855	2.19468701320258	4.22463628283163e-07
2	Lobular_inflammation_scores		1.12620304857984	1.01248567635355	1.25269259235194	0.028637440820297
3	Pulmonary_emphysema		3.95694445666913	1.96519343709395	7.96736297690783	0.000117203181315902
4	Mosaic_sign		0.747967479676404	0.344490421772519	1.62400843476253	0.462870092987227
5	Bronchial_wall_thichen		3.88118811300042	1.11447092987486	13.5163876999351	0.0331546729592003
6	Pleural_effusion		5.49999999998338	1.57760631290926	19.1746190112748	0.00746223140909732
